# Supplementary material for: Amorphous Pterostilbene Delivery Systems Preparation—Innovative Approach to Preparation Optimization
Source: Pharmaceutics. 2023 Apr 13;15(4):1231. doi: 10.3390/pharmaceutics15041231 (PMC10145601; doi:10.3390/pharmaceutics15041231)
Supplement: Supplementary file 1 [file pharmaceutics-15-01231-s001.zip]

Archive with 1 entries (1 files):
- pharmaceutics-2282946-supplementary.pdf
